# Supplementary material for: Functionalized Biochars as Supports for Ru/C Catalysts: Tunable and Efficient Materials for γ-Valerolactone Production
Source: Nanomaterials (Basel). 2023 Mar 22;13(6):1129. doi: 10.3390/nano13061129 (PMC10051761; doi:10.3390/nano13061129)
Supplement: Supplementary file 1 [file nanomaterials-13-01129-s001.zip]

Archive with 1 entries (1 files):
- nanomaterials-2278718-supplementary.docx
